# Supplementary material for: Polymer-Functionalized Mitochondrial Transplantation to Fibroblasts Counteracts a Pro-Fibrotic Phenotype
Source: Int J Mol Sci. 2023 Jun 30;24(13):10913. doi: 10.3390/ijms241310913 (PMC10342003; doi:10.3390/ijms241310913)
Supplement: Supplementary file 1 [file ijms-24-10913-s001.zip]

Archive with 1 entries (1 files):
- ijms-2410186-supplementary.pdf
